# Supplementary material for: A Study on the Efficacy and Pharmacological Mechanism of Liposome Complexes Containing STING Agonist and Anti-PD-L1 Nanobody in Inhibiting HCC
Source: Int J Mol Sci. 2025 Sep 5;26(17):8649. doi: 10.3390/ijms26178649 (PMC12429036; doi:10.3390/ijms26178649)
Supplement: Supplementary file 1 [file ijms-26-08649-s001.zip]

Archive with 1 entries (1 files):
- ijms-3846758-supplementary.pdf
